# Supplementary material for: Feasibility of non-invasive recording of somatosensory evoked potential in pigs
Source: Lab Anim Res. 2022 Mar 24;38:9. doi: 10.1186/s42826-022-00118-3 (PMC8943992; doi:10.1186/s42826-022-00118-3)
Supplement: Supplementary file 1 — Additional file 1. Dataset supporting the conclusions of this article. [file 42826_2022_118_MOESM1_ESM.xlsx]

## Sheet: Sedation scores final
id	t	score
50	0	12
50	30	12
61	0	12
61	30	12
62	0	11
62	30	10
63	0	11
63	30	11

## Sheet: Summary
id	male	bw	t_down	t_up	reversal	mean_hr	mean_sp	mean_resp	mean_temp	dex	dex_kg	midaz	midaz_kg	but	but_kg	resistance_recumbency
50	0	36.8	8.5	105	1	55.2	100	24	99.88	1.6	43.4783	12	0.326087	12.8	0.347826	3
61	0	25.8	8.2	88	1	70.75	99.5	30	99.375	1.2	46.5116	7.5	0.290698	9	0.348837	3
62	0	28.4	3	50	1	48.5	98	21	99.8667	1.2	42.2535	9	0.316901	9	0.316901	3
63	0	24.2	10.33	55	1	53.75	99		100.3	0.5	20.6612	3.75	0.154959	7.5	0.309917	3

## Sheet: Summary 2
id	male	bw	t_down	t_up	reversal	mean_hr	mean_sp	mean_resp	mean_temp	dex	dex_kg	midaz	midaz_kg	but	but_kg	resistance_recumbency
92	1	30	5	31	1	75	96	42		1.2	0.04	9	0.3	9	0.3	3
92	1	65	13	75	1	82.25	93.5	38		1.6	0.0246154	10	0.153846	20	0.307692	3
93	1	27	8	38	1	101	98.3333	32		1.1	0.0407407	8	0.296296	8	0.296296	3
93	1	65	17	54	1	105.667	98.6667	23.3333		1.6	0.0246154	10	0.153846	20	0.307692	3
